# Supplementary material for: Three Molecular Modification Strategies to Improve the Thermostability of Xylanase XynA from Streptomyces rameus L2001
Source: Foods. 2023 Feb 18;12(4):879. doi: 10.3390/foods12040879 (PMC9957083; doi:10.3390/foods12040879)
Supplement: Supplementary file 1 [file foods-12-00879-s001.zip]

Archive with 1 entries (1 files):
- foods-2198984-supplementary.pdf
